# Supplementary material for: Caudate Head Ischemic Stroke with Concurrent Tubercular Meningoencephalitis: A Case Report
Source: Reports (MDPI). 2025 Apr 23;8(2):55. doi: 10.3390/reports8020055 (PMC12197144; doi:10.3390/reports8020055)
Supplement: Supplementary file 1 [file reports-08-00055-s001.zip]

Archive with 1 entries (1 files):
- reports-3515897-supplementary.pdf
